# Supplementary material for: De novo assembly and functional annotation of blood transcriptome of loggerhead turtle, and in silico characterization of peroxiredoxins and thioredoxins
Source: PeerJ. 2021 Nov 18;9:e12395. doi: 10.7717/peerj.12395 (PMC8606161; doi:10.7717/peerj.12395)
Supplement: Supplemental Information 1 [file peerj-09-12395-s001.txt]

All sequences of Prdex1, Prdx3, Prdx5, Prdx6, Txn and Txnip, include of loggerhead sea turtles (Previously uploaded to GenBank but not yet published) used in this study to carry out the analyzes.
>NP_859048.1_PRDX-1_Homo_sapiens
MSSGNAKIGHPAPNFKATAVMPDGQFKDISLSDYKGKYVVFFFYPLDFTFVCPTEIIAFSDRAEEFKKLNCQVIGASVDSHFCHLAWVNTPKKQGGLGPMNIPLVSDPKRTIAQDYGVLKADEGISFRGLFIIDDKGILRQITVNDLPVGRSVDETLRLVQAFQFTDKHGEVCPAGWKPGSDTIKPDVQKSKEYFSKQK

>0359947_PRDX-1_Caretta_caretta
MSAGNAFIGKPAPSFKATAVMPDGQFKDITLSDYKGKYVVFFFYPLDFTFVCPTEIIAFSDRADEFKKINCQVIGASVDSHFCHLAWINTPKKQGGLGNMNIPLVSDTKRTIAKEYGVLKEDEGIAYRGLFIIDDKGILRQITINDLPVGRSVDETLRLVQAFQFTDKHGEVCPAGWKPGSETIKPDVQKSKEFFSKQK*

>XP_007061719.1_PRDX-1_Chelonia_mydas
MSAGNAFIGKPAPSFKATAVMPDGQFKDITLSDYKGKYVVFFFYPLDFTFVCPTEIIAFSDRADEFKKLNCQVIGASVDSHFCHLAWINTPKKQGGLGNMNIPLVSDTKRTIAKEYGVLKEDEGIAYRGLFIIDDKGILRQITINDLPVGRSVDETLRLVQAFQFTDKHGEVCPAGWKPGSETIKPDVQKSKEFFSKQK

>XP_024053452.1_PRDX-1_Terrapene_carolina_triunguis
MSAGNAFIGKPAPAFKATAVMPDGQFKDISLSDYKGKYIVFFFYPLDFTFVCPTEIIAFSDRADEFKKLNCQVIGASVDSHFCHLAWVNTPKKQGGLGNMSIPLVSDTKRTIAKDYGVLKDDEGIAYRGLFIIDDKGILRQITINDLPVGRSVDETLRLVQAFQFTDKHGEVCPAGWKPGSETIKPDVQKSKEFFSKQK

>XP_005303071.1_PRDX-1_Chrysemys_picta_bellii
MSAGNAFIGKPAPDFKATAVMPDGQFKDISLSDYKGKYIVFFFYPLDFTFVCPTEIIAFSDRADEFKKLNCQVIGASVDSHFCHLAWVNTPKKQGGLGNMSIPLVSDTKRTIAKDYGVLKDDEGIAYRGLFIIDDKGILRQITINDLPVGRSVDETLRLVQAFQFTDKHGEVCPAGWKPGSETIKPDVQKSKEFFSKQK

>XP_030428048.1_PRDX-1_Gopherus_evgoodei
MSAGNAFIGKPAPDFKATAVMPDGQFKDITLSDYKGKYIVFFFYPLDFTFVCPTEIIAFSDRADEFKKLNCQVIGASVDSHFCHLAWVNTPKKQGGLGNMNIPLVSDTKRIIAKDYGVLKDDEGIAYRGLFIIDDKGILRQITINDLPVGRSVDETLRLVQAFQFTDKHGEVCPAGWKPGSETIKPDVQKSKEFFSKQQ

>XP_006117380.1_PRDX-1_Pelodiscus_sinensis
MSAGNAYIGKSAPYFKATAVMPDGQFKDISLSDYIGKYVVFFFYPLDFTFVCPTEIIAFSDRADEFKKLNCQVIGASVDSHFCHLAWVNTPKKQGGLGNMNIPLVSDTKRTIAKEYGVLKEDEGIAYRGLFIIDDKGILRQITINDLPVGRSVDETLRLVQAFQFTDKHGEVCPAGWKPGSETIKPDVQKSKEFFSKQK

>NP_006784.1_PRDX-3_Homo_sapiens
MAAAVGRLLRASVARHVSAIPWGISATAALRPAACGRTSLTNLLCSGSSQAKLFSTSSSCHAPAVTQHAPYFKGTAVVNGEFKDLSLDDFKGKYLVLFFYPLDFTFVCPTEIVAFSDKANEFHDVNCEVVAVSVDSHFSHLAWINTPRKNGGLGHMNIALLSDLTKQISRDYGVLLEGSGLALRGLFIIDPNGVIKHLSVNDLPVGRSVEETLRLVKAFQYVETHGEVCPANWTPDSPTIKPSPAASKEYFQKVN

>0433542_PRDX-3_Caretta_caretta
RPAAGLAAPPAGPACHSAGPKMAAALRRLLRPSVARATTPFSWGACAAALRPPVPAAAAAAVGRECTARAELPLPRFHFSTSSSRFVPAVTQHAPYFKGTVVVNGEFKELSLDDFKGKYLVLFFYPLDFTFVCPTEIVAFSDKANEFHDVNCEVVAVSVDSHFCHLAWINTPRKSGGLGHMNIPLLSDLTKQISRDYGVLLEGSGLALRGLFIIDPNGVIKHLSINDLPVGRSVEETLRLVKAFQYVETHGEVCPANWTPESPTIKPSPEASKEYFEKVHK*

XP_027682457.1_PRDX-3_Chelonia_mydas
MAAALRRLLRPSVARATTPFSRGACAAALRPPVPAAAATAAAGRECTARAELPLPRLHFSTSSSRFVPAVTQHAPYFKGTAVVNGEFKELSLDDFKGKYLVLFFYPLDFTFVCPTEIVAFSDKANEFHDVNCEVVAVSVDSHFCHLAWINTPRKSGGLGHMNIPLLSDLTKQISRDYGVLLEGSGLALRGLFIIDPNGVIKHLSINDLPVGRSVEETLRLVKAFQYVETHGEVCPANWTPESPTIKPSPEASKEYFEKVHK

>XP_024062008.2_PRDX-3_Terrapene_carolina_triunguis
MAAALRRLLRPSVARATPFSWGACAAALRPPVPSAAAAGRKCTAQAELPLPRLHFSTSSSRFVPAVTQHAPYFKGTAVINGEFKELSLDDFKGKYLVLFFYPLDFTFVCPTEIVAFSDKANEFRDVNCEVVAVSVDSHFCHLAWTNTPRKSGGLGHMNIPLLSDLTKQISRDYGVLLEGPGLALRGLFIIDPNGVIKHLSINDLPVGRSVEETLRLVKAFQYVETHGEVCPANWTPESPTIKPSPEASKEYFEKVHK

>XP_005284219.1_PRDX-3_Chrysemys_picta_bellii
MAAALRRLLRPSVTRATPFSWGAGAAALRPPVPAAAAAGRKCTAQAELPLPRLHFSTSSSRFVPAVTQHAPYFKGTAVVNGEFKELSLDDFKGKYLVLFFYPLDFTFVCPTEIVAFSDKANEFRDVNCEVVAVSVDSHFCHLAWINTPRKSGGLGHMNIPLLSDLTKQISRDYGVLLEGPGLALRGLFIIDPNGVIKHLSINDLPVGRSVEETLRLVKAFQYVETHGEVCPANWTPESPTIKPSPEASKEYFEKVHK

>XP_030424215.1_PRDX-3_Gopherus_evgoodei
MAAALRRLLRPSVARATPLSWGACAAALRPPVPAAAAGGGRKCTAQAELALPRLHFSTSSSRFVPAVTQHAPYFKGTAVVNGEFKELSLDDFKGKYLVLFFYPLDFTFVCPTEIVAFSDKANEFRDVNCEVVAVSVDSHFCHLAWTKTPRKSGGLGHMNIPLLSDLTKQISRDYGVLLEGPGLALRGLFIIDPNGIIKHLSINDLPVGRSVEETLRLVKAFQYVDTHGEVCPANWTPESPTIKPSPEASKEYFEKVHK

>XP_006111451.2_PRDX-3_Pelodiscus_sinensis
PSLQVARARPFSWGPCAAALRPPAAAGGRRCAAQAELPRPRLLFSTSSSRFVPAVTQHAPHFKGTAVVNGEFKELTLDDFKGKYLVLFFYPLDFTFVCPTEIVAFSDKANEFHDVNCEVVAVSVDSHFCHLAWINTPRKSGGLGHMNIPLLSDLTKQISRDYGVLLEGPGLALRGLFIIDPNGVIKHLSVNDLPVGRSVEETLRLVKAFQYVETHGEVCPANWTPESPTIKPSPEASKEYFEKVHK

>NP_036226.2_PRDX-5_Homo_sapiens
SAAAMAPIKVGDAIPAVEVFEGEPGNKVNLAELFKGKKGVLFGVPGAFTPGCSKTHLPGFVEQAEALKAKGVQVVACLSVNDAFVTGEWGRAHKAEGKVRLLADPTGAFGKETDLLLDDSLVSIFGNRRLKRFSMVVQDGIVKALNVEPDGTGLTCSLAPNIISQL

>0406313_PRDX-5_Caretta_caretta
MATVIQAVSMVTAWRGVAGLGLRLGLLRAGRPPGPPSSEPRGTRRRFGVRAAAMAPVKVGDKLPSVEVYEGDPGTKVDVAALFKGKKGILFGVPGAFTPGCSKTHLPGYVEQAGALKAKGVELIACLAVNDVFVMSEWGKAHGAQGKVWMLADPTGAFGKATELLLDKEPLRDLFGTNRCKRFSMVLEDGVVKALNVEEDGTGLTCSLANHILSQL*

>XP_005305567.1_PRDX-5_Chrysemys_picta_bellii
MATVIQAVSMVTAWRGAAGLVLRRGRGLLRAAPLPGSKPRGTRSFGVRAAAMAPVKVGDKLPSVEVYEEDPGTKVDVAALFKGKKGILFGVPGAFTPGCSKTHLPGYVEQAGALKAKGVELIACLAVNDVFVMSEWGKAQGAQGKVRMLADPTGAFGKATELLLDKETLRDLFGTNRCKRFSMVLEDGVVKALNVEEDGTGLTCSLANHILSQL

>XP_026506278.1_PRDX-5_Terrapene_carolina_triunguis
MATVIQAVSMVTAWRGVAGLVLRRGRGLLRAPPLPGSKPRGTRSFGVRAAAMAPVKVGDKLPSVEVYEEDPGTKVDVAALFKGKKGILFGVPGAFTPGCSKTHLPGYVEQAGALKAKGVELIACLAVNDVFVMSEWGKAQGAQGKVRMLADPTGAFGKATELLLDKETLRDLFGTNRCKRFSMVLEDGVVKALNVEEDGTGLTCSLANNILSQL

>XP_030426664.1_PRDX-5_Gopherus_evgoodei
MATVIQAVSTVTAWLGVAGLVLRRGRGLLRAPPLPGSKPRGTRSFGVRAAAMAPVKVGDKLPSVEVYEGDPGTKVDVATLFKGKKGILFGVPGAFTPGCSKTHLPGYVEQAGALKAKGVELIACLAVNDVFVMSEWGKAHGAPGKVRMLADPTGAFGKATELLLDKETLRDLFGTNRCKRFSMLLENGVVKALNVEEDGTGLTCSLANNILSQL

>XP_027688367.1_PRDX-5_Chelonia_mydas
MGVPVHAKASPSSHPLCPQVGDKLPSVEVYEGDPGTKVDVATLFKGKKGILFGVPGAFTPGCSKTHLPGYVEQAGALKAKGVELIACLAVNDVFVMSEWGKAHGAQGKVRMLADPTGAFGKATELLLDKEPLRDLFGTNRCKRFSMVLEDGVVKALNVEEDGTGLTCPLANHILSQL

>XP_006129721.1_PRDX-5_Pelodiscus_sinensis
MFALSGGVEGDMARLPPALILCVLQVGDKLPSVEVYEGDPDTKVDVAALFKGKKGILFGVPGAFTPGCSKTHLPGYVEQAGALKAKGMDLIACLAVNDVFVMSEWGKAHGAQGKVRMLADPTGAFGKATELLLDKETLRDLFGTNR

>NP_004896.1_PRDX-6_Homo_sapiens
MPGGLLLGDVAPNFEANTTVGRIRFHDFLGDSWGILFSHPRDFTPVCTTELGRAAKLAPEFAKRNVKLIALSIDSVEDHLAWSKDINAYNCEEPTEKLPFPIIDDRNRELAILLGMLDPAEKDEKGMPVTARVVFVFGPDKKLKLSILYPATTGRNFDEILRVVISLQLTAEKRVATPVDWKDGDSVMVLPTIPEEEAKKLFPKGVFTKELPSGKKYLRYTPQP

>0316557_PRDX-6_Caretta_caretta
MPGLLLGDEAPNFEVDTTHGRIRFHDFLGDSWGILFSHPRDFTPVCTTELGRAAKLAPEFKKRNVKMIALSIDDVSDHLAWSKDINAYNGDEPTEKLPFPIIADAKRDLSIQLGMLDPDERDKDGMPLTARVVFVFGPDKKLKLSILYPATTGRNFDEILRVVDSLQLTAKNKVATPVDWKRGDRVMVIPSVPEDEAKKLFPEGIFTKELPSGKKYLRYTPQP*

>XP_027679466.1_PRDX-6_Chelonia_mydas
MPGLLLGDEAPNFEVDTTHGRIRFHDFLGDSWGILFSHPRDFTPVCTTELGRAAKLAPEFKKRNVKMIALSIDDVNDHLAWSKDINAYNGDEPTEKLPFPIIADAKRDLSIQLGMLDPDERDKDGMPLTARVVFVFGPDKKLKLSILYPATTGRNFDEILRVVDSLQLTAKNKVATPVDWKRGDRVMVIPSVPDDEAKKLFPEGIFTKELPSGKKYLRYTPQP

>XP_005313026.1_PRDX-6_Chrysemys_picta_bellii
MPGLLLGDEAPNFEADTTHGRIRFHDFLGDSWGILFSHPRDFTPVCTTELGRAAKLAPEFRKRNVKMIALSIDDVSDHLAWSKDINAYNGDEPTEKLPFPIIADAKRELSIQLGMLDPDERDKEGMPLTARVVFVFGPDKKLKLSILYPATTGRNFDEILRVVDSLQLTAKNKVATPVDWKRGDRVMVIPSMPDDEAKKLFPEGIFTKELPSGKKYLRYTPQP

>XP_026511432.1_PRDX-6_Terrapene_carolina_triunguis
MPGLLLGDEAPNFEADTTHGRIRFHDFLGDSWGILFSHPRDFTPVCTTELGRAAKLAPEFRKRNVKMIALSIDDVSDHLAWSKDINAYNGDEPTEKLPFPIIADAKRELSIQLGMLDPDERDKEGMPLTARVVFVFGPDKKLKLSILYPATTGRNFDEILRVVDSLQLTAKNKVATPVDWKSGDRVMVIPSMPDDEAKKLFPEGIFTKELPSGKKYLRYTPQP

>XP_030428087.1_PRDX-6_Gopherus_evgoodei
MPGLLLGDEAPNFEADTTQGRIRFHDFLGDSWGILFSHPRDFTPVCTTELGRAAKLAPEFRKRNVKMIALSIDKVSDHLAWSKDINAYNGDEPTEELPFPIIADAKRELSIQLGMLDPDERDKEGLPLTARVVFIFGPDKKLKLSILYPATTGRNFDEILRVVDSLQLTAKSKVATPVDWKRGDSVMVIPSMPDDEARKLFPEGVFTKELPSGKKYLRYTPQP

>NP_003320.2_Txn_Homo_sapiens
MVKQIESKTAFQEALDAAGDKLVVVDFSATWCGPCKMIKPFFHSLSEKYSNVIFLEVDVDDCQDVASECEVKCMPTFQFFKKGQKVGEFSGANKEKLEATINELV

>0304941_Txn_Caretta_caretta
MVKIVENLEEFKSELKSAGDKLVVVDFSAKWCGPCNIIKPFYHSLCERFPDIVFLEVDVDDAQDIASECSVKCMPTFQFYKQGKKVHEFSGANKETLEESITKLR*

>XP_027683338.1_Txn_Chelonia_mydas
TSKTRLEHTCKNKTWCLNLFSLQEEFKSELKSAGDKLVVVDFSAKWCGPCNIIKPFYHSLCEKFPDIVFLEVDVDDAQDIAXECSVKCMPTFQFYKQGKKVHEFSGANKVTLEESITKLR

>XP_024070923.2_Txn_Terrapene_carolina_triunguis
MVKTVGNLEEFRTELKSAGDKLVVVDFSATWCGPCKMIKPFFHSLCEKFPDVVFLEVDVDDAQDVASECAVQCMPTFQFYKQGNKVHEFSGANREKLEENITKLR

>XP_008166974.1_Txn_Chrysemys_picta_bellii
MVKTVGNLEEFRSELKSAGDKLVVVDFSATWCGPCKMIKPFFHSLCEKFPDVVFLEVDVDDAQEVASECAVQCMPTFQFYKQGNKVLEFSGANREKLEENITKLR

>XP_006118910.1_Txn_Pelodiscus_sinensis
MVKRVANLEEFQTLLKCAGDKLVVVDFSATWCGPCKMIKPFFHSLCEKYPDVVFLEVDVDDAQDVASHCGVQCMPTFHFYKQGAKVHEFSGANKEKLEENITTFC

>NP_006463.3_TXNIP_Homo_sapiens
MVMFKKIKSFEVVFNDPEKVYGSGEKVAGRVIVEVCEVTRVKAVRILACGVAKVLWMQGSQQCKQTSEYLRYEDTLLLEDQPTGENEMVIMRPGNKYEYKFGFELPQGPLGTSFKGKYGCVDYWVKAFLDRPSQPTQETKKNFEVVDLVDVNTPDLMAPVSAKKEKKVSCMFIPDGRVSVSARIDRKGFCEGDEISIHADFENTCSRIVVPKAAIVARHTYLANGQTKVLTQKLSSVRGNHIISGTCASWRGKSLRVQKIRPSILGCNILRVEYSLLIYVSVPGSKKVILDLPLVIGSRSGLSSRTSSMASRTSSEMSWVDLNIPDTPEAPPCYMDVIPEDHRLESPTTPLLDDMDGSQDSPIFMYAPEFKFMPPPTYTEVDPCILNNNVQ

>0383176_TXNIP_Caretta_caretta
MVVFKKIKTFEIVFSEPEKVFCSGEKVAGRVLVEVTEVTRVSSVKVLACGEAKVVWIKGPQQCKQEMEYLRYEDVLTLDDQPTDEDGSVILRPGNKYEYKFGFELPQGPLGTSFKGKYGCVDYWVKAFLDRPSCHTQEIKQHFEVMDPVDVNTPDLMSPVAAKKDKKVSCMFIPDGHVSVSARIDRKGFCEGDDICINADFENICSRIVVPKAAIVSKHTYLANGQTKVLTQKLSCVRGNPIISGMSESWRGKTLRVKKIKPSILSCNILRVEYFLQIYASVPGSKKILLELPLVIGSRSGFASRSSSMASQTSSEMSWVDLNIPDAPEAPPCYLDIVSEDHRLESPNTPLLDDFDSSFDSPIFMYAPEFKFMPPPTYTEVDPCNGNNNVQ*

>XP_007064634.1_TXNIP_Chelonia_mydas
MVVFKKIKTFEIVFSEPEKVFCSGEKVAGRVVVEVTEVTRVSSVKVLACGEAKVVWIKGPQQCKQEMEYLRYEDVLTLDDQPTDEDGSVILRPGNKYEYKFGFELPQGPLGTSFKGKYGCVDYWVKAFLDRPSCHTQEIKQHFEVMDPVDVNTPDLMSPVAAKKDKKVSCMFIPDGHVSVSARIDRKGFCEGDDICINADFENICSRIVVPKAAIVSKHTYLANQTKVLTQKLSCVRGNPIISGMSESWRGKTLRVKKIKPSILSCNILRVEYFLQIYASVPGSKKILLELPLVIGSRSGFASRSSSMASQTSSEMSWVDLNIPDAPEAPPCYLDIVSEDHRLESPNTPLLDDFDSSFDSPIFMYAPEFKFMPPPTYTEVDPCNGNNNVQ

>XP_030397644.1_TXNIP_Gopherus_evgoodei
MVVFRKIKTFEIVFSEPDKVFCSGEKVAGRVLVEVTEVTRVSSVKVLACGEARVVWIKGPQQCKQEMEYLRYEDVLTLDDHPTDEDGSVILRPGNKYEYKFGFELPQGPLGTSFKGKYGCVDYWVKAFLDRPSCHPQEIKQHFEVMDPVDVNTPDLMSPVAAKKDKKVSCMFIPDGHVSVSARIDRKGFCEGDDICINADFENICSRIVVPKAAIVSKHTYLANGQTKVLTQKLSCVRGNPIISGMSESWRGKTLRVKKIKPSILGCNILRVEYFLQIYASVPGSKKIVLELPLVIGSRSGFASRSSSMASQASSEMSWVDLNIPDAPEAPPCYLDIVSEDHRLESPTTPLLDDLDSSFDSPIFMYAPEFKFMPPPTYTEVDPCNANNNVQ

>XP_005293694.1_TXNIP_Chrysemys_picta_bellii
MVVFKKIKTFEIVFSEPDKVFCSGEKVAGRVLVEVTETTRVSSVKVLACGEAKVEWIKGPQQCKQEMEYLRYEDVLTLDDHPTDEDGSVILRPGNKYEYKFGFELPQGPLGTSFKGKYGCVDYWVKAFLDRPSCHTQEIKQHFEVMDPVDVNTPDLMSPVAAKKDKKVSCLFIPDGHVSVSARIDRKGFCEGDDISINADFENICSRIVVPKAAIVSKHTYLANGQTKVLTQKLSCVRGNPIISGMSESWRGKTLRVKKIKPSILGCNILRVEYFLQIYASVPGSKKILLELPLVIGSRSGFASRSSSMASQTSSEMSWVDLNIPDAPEAPPCYLDIISEDHRLESPTAPLLDDLDSSFDSPIFMYAPEFKFMPPPTYTEVDPCNANNNVQ

>XP_024065895.2_TXNIP_Terrapene_carolina_triunguis
MVVFKKIKTFEIVFSEPDKVFCSGEKVAGRVLVEVTETTRVSSVKVLACGEAKVVWIKGSQQCKQEMEYLRYEDVLSLDDHPTDEDGSVILRPGNKYEYKFGFELPQGPLGTSFKGKYGCVDYWVKAFLDRPSCHTQEIKQHFEVMDPVDVNTPDLMSPVAAKKDKKVSCLFIPDGHVSVSARIDRKGFCEGDDISINADFENICSRIVVPKAAIVSKHTYLANGQTKVLTQKLSCVRGNPIISGMSESWRGKTLRVKKIKPSILGCNILRVEYFLQIYASVPGSKKILLELPLVIGSRSGFASRSSSMASQTSSEMSWVDLNIPDAPEAPPCYLDIISEDHRLESPTAPLLDDLDSSFDSPIFMYAPEFKFMPPPTYTEVDPCNANNNVQ

>XP_006134740.1_TXNIP_Pelodiscus_sinensis
MVVFKKIKTFELVFSEPDKVYGSGEMEVAEVTRVSSVKVLACGEAKVVWIKGPQQCKQEMEYLRYEDVLTLDDQPTDEDCSVTLRPGNKYEYKFGFELPQGPLGTSFKGKYGCVDYWVKAFLDRPSCQTQEIKKHFEVMDLVDVNTPDLMSPVAAKKEKKVSCMFIPDGHVSVSARIDRKGFCEGDDICINADFENTCSRIVVPKAAIVSKHTYLANGQTKVLTQKLSRVRGNHIISGMSESWRGKTLRVKKIKPSILGCNILRVEYFLQIYVSVPGSKKIFLELPLVIGSRSGFASRSSSMASQASSEMSWVDLNLPDAPEAPPCYLDIVPEDHRLESPTTPLLDDLDSSFDSPIFMYAPEFKFMPPPTYTEVDPCNANNNVQ
